# Supplementary material for: Pre-Anodized Graphite Pencil Electrode Coated with a Poly(Thionine) Film for Simultaneous Sensing of 3-Nitrophenol and 4-Nitrophenol in Environmental Water Samples
Source: Sensors (Basel). 2022 Feb 2;22(3):1151. doi: 10.3390/s22031151 (PMC8838205; doi:10.3390/s22031151)
Supplement: Supplementary file 1 [file sensors-22-01151-s001.zip]

Archive with 1 entries (1 files):
- sensors-1570064-supplementary.pdf
